# Supplementary material for: Traditional Beliefs, Practices, and Migration: A Risk to Malaria Transmission in Rural Nepal
Source: Int J Environ Res Public Health. 2022 Dec 15;19(24):16872. doi: 10.3390/ijerph192416872 (PMC9779137; doi:10.3390/ijerph192416872)
Supplement: Supplementary file 1 [file ijerph-19-16872-s001.zip]

Archive with 1 entries (1 files):
- ijerph-2027653-supplementary.pdf
